# Supplementary material for: Circulating Growth Factors and Cytokines Correlate with Temperament and Character Dimensions in Adolescents with Mood Disorders
Source: Brain Sci. 2025 Jan 26;15(2):121. doi: 10.3390/brainsci15020121 (PMC11852978; doi:10.3390/brainsci15020121)
Supplement: Supplementary file 1 [file brainsci-15-00121-s001.zip]

Archive with 4 entries (4 files):
- Table S1 Correlations of protein levels with TCI  Dimensions in MDD + BD.xlsx
- Table S2 Correlations of protein levels with TCI  Dimensions in MDD.xlsx
- Table S3 Correlations of protein levels with TCI  Dimensions in BD.xlsx
- Table S4 correlations diagnosis conversion.xlsx
