# Supplementary material for: Circulating Growth Factors and Cytokines Correlate with Temperament and Character Dimensions in Adolescents with Mood Disorders
Source: Brain Sci. 2025 Jan 26;15(2):121. doi: 10.3390/brainsci15020121 (PMC11852978; doi:10.3390/brainsci15020121)
Supplement: Supplementary file 1 [file brainsci-15-00121-s001.zip › Table S1 Correlations of protein levels with TCI Dimensions in MDD + BD.xlsx]

## Sheet: Arkusz1
	R	p			R	p			R	p			R	p			R	p			R	p			R	p
BDNF & NS total	-0.0223448	0.850118		BDNF & exploratory excitability (NS1)	0.0557026	0.637369		BDNF & anticipatory worry (HA1)	0.0725021	0.539297		BDNF & sentimentality (RD1)	0.050038	0.672018		BDNF & persistence (PS)	0.144624	0.218921		BDNF & social acceptance (C1)	0.164611	0.161063		BDNF & self-forgetfulness (ST1)	-0.0283319	0.810626
BDNF & HA total	-0.00106784	0.992796		BDNF & impulsiveness (NS2)	-0.149887	0.202438		BDNF & fear of uncertainty (HA2)	0.132524	0.260345		BDNF & attachment (RD2)	0.0378538	0.748816		BDNF & responsibility (SD1)	0.184039	0.116496		BDNF & empathy (C2)	0.133747	0.255931		BDNF & transpersol identification (ST2)	0.0885111	0.453308
BDNF & RD total	0.0445701	0.706124		BDNF & extravagance (NS3)	0.00562577	0.962058		BDNF & shyness (HA3)	-0.173002	0.140474		BDNF & dependence (RD3)	0.0150974	0.898411		BDNF & purposefulness (SD2)	0.0202095	0.864297		BDNF & helpfulness (C3)	0.105937	0.369013		PROBDNF & self-forgetfulness (ST1)	-0.229366	0.0493237
BDNF & persistence (PS)	0.144624	0.218921		BDNF & disorderliness (NS4)	-0.00704396	0.952503		BDNF & fatigability (HA4)	-0.00713146	0.951914		PROBDNF & sentimentality (RD1)	-0.155757	0.185116		BDNF & resourcefulness (SD3)	0.0575519	0.626219		BDNF & compassion (C4)	0.117958	0.316858		PROBDNF & transpersol identification (ST2)	-0.263099	0.0235256
BDNF & SD total	0.0726389	0.538529		PROBDNF & exploratory excitability (NS1)	-0.208989	0.0739415		PROBDNF & anticipatory worry (HA1)	0.152534	0.194487		PROBDNF & attachment (RD2)	-0.0862798	0.464819		BDNF & self-acceptance (SD4)	0.152474	0.194667		BDNF & pure-hearted conscience (C5)	0.0787364	0.504886		SCF & self-forgetfulness (ST1)	0.0326727	0.792955
BDNF & C total	0.163978	0.162701		PROBDNF & impulsiveness (NS2)	-0.123545	0.294313		PROBDNF & fear of uncertainty (HA2)	0.0700444	0.553171		PROBDNF & dependence (RD3)	0.0675982	0.567148		BDNF & enlightened second ture (SD5)	-0.0260508	0.825622		PROBDNF & social acceptance (C1)	0.063032	0.593673		SCF & transpersol identification (ST2)	-0.0956548	0.441299
BDNF & ST total	0.0198566	0.866645		PROBDNF & extravagance (NS3)	-0.231761	0.0469355		PROBDNF & shyness (HA3)	0.170547	0.146283		SCF & sentimentality (RD1)	-0.0538134	0.665374		PROBDNF & persistence (PS)	-0.105126	0.372714		PROBDNF & empathy (C2)	-0.0716241	0.544233		EGF & self-forgetfulness (ST1)	-0.0920265	0.435496
PROBDNF & NS total	-0.228774	0.0499292		PROBDNF & disorderliness (NS4)	-0.112973	0.337884		PROBDNF & fatigability (HA4)	0.289813	0.0122581		SCF & attachment (RD2)	0.0296306	0.811862		PROBDNF & responsibility (SD1)	0.0200651	0.865258		PROBDNF & helpfulness (C3)	-0.113931	0.333774		EGF & transpersol identification (ST2)	-0.0257946	0.827311
PROBDNF & HA total	0.199448	0.0884419		SCF & exploratory excitability (NS1)	0.212546	0.0842013		SCF & anticipatory worry (HA1)	-0.0109798	0.92973		SCF & dependence (RD3)	-0.0821317	0.508777		PROBDNF & purposefulness (SD2)	-0.183995	0.116585		PROBDNF & compassion (C4)	0.0246951	0.834565		MIF & self-forgetfulness (ST1)	-0.0422446	0.720811
PROBDNF & RD total	-0.104814	0.37414		SCF & impulsiveness (NS2)	0.0602917	0.627915		SCF & fear of uncertainty (HA2)	-0.0472662	0.704077		EGF & sentimentality (RD1)	-0.0286038	0.808842		PROBDNF & resourcefulness (SD3)	-0.143781	0.221648		PROBDNF & pure-hearted conscience (C5)	0.0848598	0.472226		MIF & transpersol identification (ST2)	-0.0453459	0.701248
PROBDNF & persistence (PS)	-0.105126	0.372714		SCF & extravagance (NS3)	0.11104	0.371018		SCF & shyness (HA3)	-0.0379062	0.760712		EGF & attachment (RD2)	0.112292	0.340821		PROBDNF & self-acceptance (SD4)	0.0656842	0.578198		SCF & social acceptance (C1)	0.0346879	0.780495		s100b & self-forgetfulness (ST1)	-0.0184973	0.880089
PROBDNF & SD total	-0.137522	0.242635		SCF & disorderliness (NS4)	0.116122	0.349386		SCF & fatigability (HA4)	-0.103028	0.406729		EGF & dependence (RD3)	-0.0266887	0.821422		PROBDNF & enlightened second ture (SD5)	-0.20314	0.0825862		SCF & empathy (C2)	-0.216469	0.0784996		s100b & transpersol identification (ST2)	-0.0736359	0.547635
PROBDNF & C total	0.0214297	0.856189		EGF & exploratory excitability (NS1)	-0.0108393	0.926969		EGF & anticipatory worry (HA1)	-0.0774124	0.512098		MIF & sentimentality (RD1)	0.00414614	0.972032		SCF & persistence (PS)	0.0125851	0.919488		SCF & helpfulness (C3)	-0.105696	0.394622		IL_8 & self-forgetfulness (ST1)	0.0801073	0.525862
PROBDNF & ST total	-0.265992	0.0219847		EGF & impulsiveness (NS2)	-0.055105	0.64099		EGF & fear of uncertainty (HA2)	0.123331	0.295157		MIF & attachment (RD2)	0.121938	0.300686		SCF & responsibility (SD1)	-0.0542673	0.662721		SCF & compassion (C4)	-0.035584	0.774973		IL_8 & transpersol identification (ST2)	0.0902892	0.47444
SCF & NS total	0.224746	0.067479		EGF & extravagance (NS3)	0.0526912	0.655698		EGF & shyness (HA3)	0.0145404	0.90214		MIF & dependence (RD3)	-0.0346681	0.769341		SCF & purposefulness (SD2)	0.0665602	0.59254		SCF & pure-hearted conscience (C5)	-0.201975	0.1012		TNF_alpha & self-forgetfulness (ST1)	0.243981	0.0520348
SCF & HA total	-0.062836	0.61345		EGF & disorderliness (NS4)	-0.109084	0.354879		EGF & fatigability (HA4)	-0.0605575	0.608275		s100b & sentimentality (RD1)	-0.146596	0.229372		SCF & resourcefulness (SD3)	0.213719	0.0824637		EGF & social acceptance (C1)	0.158386	0.177716		TNF_alpha & transpersol identification (ST2)	0.173545	0.170242
SCF & RD total	-0.0216185	0.862144		MIF & exploratory excitability (NS1)	0.155299	0.186427		MIF & anticipatory worry (HA1)	-0.148986	0.205193		s100b & attachment (RD2)	-0.0799435	0.513772		SCF & self-acceptance (SD4)	-0.036251	0.770869		EGF & empathy (C2)	0.138254	0.240111		mBDNF & self-forgetfulness (ST1)	0.0136297	0.908242
SCF & persistence (PS)	0.0125851	0.919488		MIF & impulsiveness (NS2)	0.180564	0.12368		MIF & fear of uncertainty (HA2)	-0.0458574	0.698039		s100b & dependence (RD3)	-0.206013	0.0894548		SCF & enlightened second ture (SD5)	0.0195615	0.875151		EGF & helpfulness (C3)	0.14687	0.211775		mBDNF & transpersol identification (ST2)	0.141594	0.228832
SCF & SD total	-0.0196667	0.874485		MIF & extravagance (NS3)	-0.0169967	0.885712		MIF & shyness (HA3)	-0.0554962	0.638619		IL_8 & sentimentality (RD1)	0.0202795	0.872611		EGF & persistence (PS)	-0.0108052	0.927199		EGF & compassion (C4)	0.0651228	0.581458		rBDNF & self-forgetfulness (ST1)	0.198108	0.0952835
SCF & C total	-0.140076	0.258233		MIF & disorderliness (NS4)	-0.0423984	0.719837		MIF & fatigability (HA4)	-0.147064	0.211166		IL_8 & attachment (RD2)	0.312757	0.011194		EGF & responsibility (SD1)	0.101536	0.389345		EGF & pure-hearted conscience (C5)	-0.0461429	0.696251		rBDNF & transpersol identification (ST2)	0.247921	0.0357494
SCF & ST total	-0.0187664	0.880187		s100b & exploratory excitability (NS1)	-0.151134	0.215119		s100b & anticipatory worry (HA1)	-0.0705701	0.564474		IL_8 & dependence (RD3)	0.129977	0.30209		EGF & purposefulness (SD2)	0.168168	0.152077		MIF & social acceptance (C1)	-0.0467946	0.692174
EGF & NS total	0.00529686	0.964275		s100b & impulsiveness (NS2)	0.0464059	0.704957		s100b & fear of uncertainty (HA2)	-0.0500539	0.682951		TNF_alpha & sentimentality (RD1)	0.118565	0.350755		EGF & resourcefulness (SD3)	0.177758	0.129723		MIF & empathy (C2)	0.0117546	0.920821
EGF & HA total	0.00216534	0.985392		s100b & extravagance (NS3)	-0.0411247	0.737241		s100b & shyness (HA3)	0.0797358	0.51487		TNF_alpha & attachment (RD2)	0.44547	0.000225428		EGF & self-acceptance (SD4)	0.24467	0.0356458		MIF & helpfulness (C3)	0.0634841	0.591022
EGF & RD total	0.0462935	0.695308		s100b & disorderliness (NS4)	-0.163915	0.178359		s100b & fatigability (HA4)	-0.0501712	0.682248		TNF_alpha & dependence (RD3)	0.0269932	0.832319		EGF & enlightened second ture (SD5)	0.0735106	0.533653		MIF & compassion (C4)	-0.0736528	0.53286
EGF & persistence (PS)	-0.0108052	0.927199		IL_8 & exploratory excitability (NS1)	0.0527378	0.676513		IL_8 & anticipatory worry (HA1)	-0.377365	0.0019429		mBDNF & sentimentality (RD1)	0.119415	0.310875		MIF & persistence (PS)	-0.0826897	0.483668		MIF & pure-hearted conscience (C5)	-0.186563	0.111484
EGF & SD total	0.212415	0.0692253		IL_8 & impulsiveness (NS2)	-0.0671801	0.594923		IL_8 & fear of uncertainty (HA2)	-0.0180629	0.886437		mBDNF & attachment (RD2)	0.0780968	0.508364		MIF & responsibility (SD1)	-0.0290809	0.805716		s100b & social acceptance (C1)	0.213563	0.0780746
EGF & C total	0.0761828	0.518843		IL_8 & extravagance (NS3)	-0.0568546	0.652821		IL_8 & shyness (HA3)	-0.0602112	0.633753		mBDNF & dependence (RD3)	0.00879547	0.940712		MIF & purposefulness (SD2)	0.0381453	0.746946		s100b & empathy (C2)	-0.347154	0.00347264
EGF & ST total	-0.0532134	0.652505		IL_8 & disorderliness (NS4)	-0.17843	0.155005		IL_8 & fatigability (HA4)	-0.24934	0.0451776		rBDNF & sentimentality (RD1)	0.190662	0.108656		MIF & resourcefulness (SD3)	0.26585	0.0220585		s100b & helpfulness (C3)	-0.0705031	0.564845
MIF & NS total	0.108222	0.358717		TNF_alpha & exploratory excitability (NS1)	0.201884	0.109653		TNF_alpha & anticipatory worry (HA1)	-0.336239	0.0065981		rBDNF & attachment (RD2)	0.0443743	0.711292		MIF & self-acceptance (SD4)	0.0270184	0.819253		s100b & compassion (C4)	0.0188006	0.878138
MIF & HA total	-0.112375	0.340461		TNF_alpha & impulsiveness (NS2)	-0.0389904	0.759687		TNF_alpha & fear of uncertainty (HA2)	-0.0218204	0.864111		rBDNF & dependence (RD3)	-0.0954416	0.425162		MIF & enlightened second ture (SD5)	0.0719782	0.54224		s100b & pure-hearted conscience (C5)	-0.026831	0.826773
MIF & RD total	0.0627696	0.595214		TNF_alpha & extravagance (NS3)	-0.0764124	0.54842		TNF_alpha & shyness (HA3)	-0.279346	0.0253895						s100b & persistence (PS)	-0.298048	0.0128696		IL_8 & social acceptance (C1)	0.0258967	0.837752
MIF & persistence (PS)	-0.0826897	0.483668		TNF_alpha & disorderliness (NS4)	0.00592219	0.962956		TNF_alpha & fatigability (HA4)	-0.327168	0.0083198						s100b & responsibility (SD1)	0.111402	0.362134		IL_8 & empathy (C2)	0.0424124	0.737281
MIF & SD total	0.0758274	0.5208		mBDNF & exploratory excitability (NS1)	0.0476216	0.687014		mBDNF & anticipatory worry (HA1)	0.0156741	0.894552						s100b & purposefulness (SD2)	-0.0825925	0.499876		IL_8 & helpfulness (C3)	0.0478968	0.704776
MIF & C total	-0.0853627	0.469595		mBDNF & impulsiveness (NS2)	-0.124965	0.288755		mBDNF & fear of uncertainty (HA2)	0.120151	0.307878						s100b & resourcefulness (SD3)	-0.103256	0.398503		IL_8 & compassion (C4)	0.242607	0.0515098
MIF & ST total	-0.0354657	0.764187		mBDNF & extravagance (NS3)	0.100995	0.39189		mBDNF & shyness (HA3)	-0.176926	0.131558						s100b & self-acceptance (SD4)	0.159872	0.189455		IL_8 & pure-hearted conscience (C5)	-0.155597	0.215836
s100b & NS total	-0.0623325	0.610886		mBDNF & disorderliness (NS4)	-0.0133701	0.909982		mBDNF & fatigability (HA4)	-0.113789	0.334383						s100b & enlightened second ture (SD5)	0.0521729	0.670288		TNF_alpha & social acceptance (C1)	0.00932881	0.941678
s100b & HA total	-0.024686	0.840431		rBDNF & exploratory excitability (NS1)	0.155496	0.192136		rBDNF & anticipatory worry (HA1)	-0.120165	0.314686						IL_8 & persistence (PS)	0.0845301	0.503189		TNF_alpha & empathy (C2)	0.163133	0.19775
s100b & RD total	-0.144113	0.237443		rBDNF & impulsiveness (NS2)	0.0981231	0.412209		rBDNF & fear of uncertainty (HA2)	-0.0141761	0.905918						IL_8 & responsibility (SD1)	0.056921	0.652441		TNF_alpha & helpfulness (C3)	0.268166	0.0321566
s100b & persistence (PS)	-0.298048	0.0128696		rBDNF & extravagance (NS3)	0.203404	0.0865841		rBDNF & shyness (HA3)	-0.170155	0.153008						IL_8 & purposefulness (SD2)	0.373337	0.00219044		TNF_alpha & compassion (C4)	0.181364	0.151503
s100b & SD total	0.0531829	0.664283		rBDNF & disorderliness (NS4)	0.104857	0.38071		rBDNF & fatigability (HA4)	-0.242222	0.0403659						IL_8 & resourcefulness (SD3)	0.304275	0.0137289		TNF_alpha & pure-hearted conscience (C5)	-0.0463894	0.71586
s100b & C total	-0.0478295	0.696339														IL_8 & self-acceptance (SD4)	0.260278	0.0362643		mBDNF & social acceptance (C1)	0.133445	0.257018
s100b & ST total	-0.0392486	0.748824														IL_8 & enlightened second ture (SD5)	0.326597	0.00792472		mBDNF & empathy (C2)	0.135727	0.248898
IL_8 & NS total	-0.104473	0.40755														TNF_alpha & persistence (PS)	0.0941961	0.459079		mBDNF & helpfulness (C3)	0.153103	0.192811
IL_8 & HA total	-0.240124	0.0540209														TNF_alpha & responsibility (SD1)	0.10724	0.398978		mBDNF & compassion (C4)	0.123803	0.293297
IL_8 & RD total	0.237422	0.0568653														TNF_alpha & purposefulness (SD2)	0.53045	6.53075e-06		mBDNF & pure-hearted conscience (C5)	0.0419658	0.722579
IL_8 & persistence (PS)	0.0845301	0.503189														TNF_alpha & resourcefulness (SD3)	0.378877	0.00202011		rBDNF & social acceptance (C1)	-0.0244995	0.838137
IL_8 & SD total	0.362079	0.0030386														TNF_alpha & self-acceptance (SD4)	0.122308	0.335647		rBDNF & empathy (C2)	0.104959	0.380245
IL_8 & C total	0.0742436	0.556687														TNF_alpha & enlightened second ture (SD5)	0.383581	0.00175527		rBDNF & helpfulness (C3)	0.137218	0.250391
IL_8 & ST total	0.110559	0.380623														mBDNF & persistence (PS)	0.151963	0.196184		rBDNF & compassion (C4)	0.0033343	0.977824
TNF_alpha & NS total	0.0142753	0.910858														mBDNF & responsibility (SD1)	0.113662	0.334925		rBDNF & pure-hearted conscience (C5)	-0.0564441	0.637685
TNF_alpha & HA total	-0.318233	0.0103866														mBDNF & purposefulness (SD2)	0.124967	0.288749
TNF_alpha & RD total	0.347794	0.00486249														mBDNF & resourcefulness (SD3)	0.0809905	0.49273
TNF_alpha & persistence (PS)	0.0941961	0.459079														mBDNF & self-acceptance (SD4)	0.151446	0.197728
TNF_alpha & SD total	0.386696	0.00159752														mBDNF & enlightened second ture (SD5)	0.0665627	0.573114
TNF_alpha & C total	0.132563	0.296384														rBDNF & persistence (PS)	0.123981	0.29945
TNF_alpha & ST total	0.24918	0.0470787														rBDNF & responsibility (SD1)	-0.0361525	0.763038
mBDNF & NS total	0.020134	0.864799														rBDNF & purposefulness (SD2)	0.199546	0.092856
mBDNF & HA total	-0.0557501	0.637082														rBDNF & resourcefulness (SD3)	0.116425	0.330093
mBDNF & RD total	0.110266	0.349657														rBDNF & self-acceptance (SD4)	-0.032649	0.785422
mBDNF & persistence (PS)	0.151963	0.196184														rBDNF & enlightened second ture (SD5)	0.16515	0.165637
mBDNF & SD total	0.133206	0.257877
mBDNF & C total	0.157719	0.179573
mBDNF & ST total	0.0754611	0.522822
rBDNF & NS total	0.193578	0.103257
rBDNF & HA total	-0.164222	0.168061
rBDNF & RD total	0.102829	0.390038
rBDNF & persistence (PS)	0.123981	0.29945
rBDNF & SD total	0.143557	0.22896
rBDNF & C total	0.0296403	0.804785
rBDNF & ST total	0.236412	0.0455698
