# Supplementary material for: Circulating Growth Factors and Cytokines Correlate with Temperament and Character Dimensions in Adolescents with Mood Disorders
Source: Brain Sci. 2025 Jan 26;15(2):121. doi: 10.3390/brainsci15020121 (PMC11852978; doi:10.3390/brainsci15020121)
Supplement: Supplementary file 1 [file brainsci-15-00121-s001.zip › Table S2 Correlations of protein levels with TCI Dimensions in MDD.xlsx]

## Sheet: Arkusz1
	R	p			R	p			R	p			R	p			R	p			R	p			R	p
BDNF & NS total	-0.153913	0.28589		BDNF & exploratory excitability (NS1)	-0.0731948	0.613451		BDNF & anticipatory worry (HA1)	0.182944	0.203497		BDNF & sentimentality (RD1)	-0.0268115	0.853367		BDNF & responsibility (SD1)	0.323566	0.0218983		BDNF & social acceptance (C1)	0.259938	0.0682991		BDNF & self-forgetfulness (ST1)	-0.193159	0.178951
BDNF & HA total	0.0871114	0.547483		BDNF & impulsiveness (NS2)	-0.21627	0.131428		BDNF & fear of uncertainty (HA2)	0.104974	0.468138		BDNF & attachment (RD2)	-0.025529	0.86031		BDNF & purposefulness (SD2)	-0.00961742	0.947149		BDNF & empathy (C2)	0.15082	0.295803		BDNF & transpersol identification (ST2)	-0.0427956	0.767924
BDNF & RD total	-0.103348	0.475096		BDNF & extravagance (NS3)	-0.152958	0.288927		BDNF & shyness (HA3)	-0.0608582	0.674604		BDNF & dependence (RD3)	-0.121563	0.400367		BDNF & resourcefulness (SD3)	-0.0685756	0.636073		BDNF & helpfulness (C3)	0.140596	0.330122		PROBDNF & self-forgetfulness (ST1)	-0.0989021	0.494396
BDNF & persistence (PS)	-0.0372416	0.797359		BDNF & disorderliness (NS4)	-0.124642	0.388449		BDNF & fatigability (HA4)	0.100477	0.487513		PROBDNF & sentimentality (RD1)	-0.0405573	0.77975		BDNF & self-acceptance (SD4)	0.343831	0.014493		BDNF & compassion (C4)	0.0705201	0.626509		PROBDNF & transpersol identification (ST2)	-0.0768376	0.595858
BDNF & SD total	0.190607	0.184873		PROBDNF & exploratory excitability (NS1)	-0.105248	0.466972		PROBDNF & anticipatory worry (HA1)	0.0458338	0.751955		PROBDNF & attachment (RD2)	-0.136461	0.344683		BDNF & enlightened second ture (SD5)	-0.0837259	0.563214		BDNF & pure-hearted conscience (C5)	0.0595192	0.681378		SCF & self-forgetfulness (ST1)	0.136832	0.370097
BDNF & C total	0.189615	0.187212		PROBDNF & impulsiveness (NS2)	-0.164147	0.254667		PROBDNF & fear of uncertainty (HA2)	0.0340696	0.814299		PROBDNF & dependence (RD3)	0.0287269	0.843019		PROBDNF & responsibility (SD1)	-0.0268221	0.85331		PROBDNF & social acceptance (C1)	-0.00345582	0.980998		SCF & transpersol identification (ST2)	-0.0300506	0.844644
BDNF & ST total	-0.154854	0.282921		PROBDNF & extravagance (NS3)	-0.297042	0.0361873		PROBDNF & shyness (HA3)	0.0640381	0.65862		SCF & sentimentality (RD1)	0.130906	0.391374		PROBDNF & purposefulness (SD2)	-0.118323	0.413134		PROBDNF & empathy (C2)	-0.082086	0.570909		EGF & self-forgetfulness (ST1)	-0.180385	0.21
PROBDNF & NS total	-0.196341	0.171761		PROBDNF & disorderliness (NS4)	0.0399632	0.782897		PROBDNF & fatigability (HA4)	0.180311	0.210191		SCF & attachment (RD2)	0.0539324	0.724939		PROBDNF & resourcefulness (SD3)	-0.117812	0.41517		PROBDNF & helpfulness (C3)	-0.0905295	0.531817		EGF & transpersol identification (ST2)	-0.0604002	0.676918
PROBDNF & HA total	0.0842253	0.56088		SCF & exploratory excitability (NS1)	0.283542	0.0590968		SCF & anticipatory worry (HA1)	-0.131654	0.388648		SCF & dependence (RD3)	0.016102	0.91639		PROBDNF & self-acceptance (SD4)	-0.00927576	0.949024		PROBDNF & compassion (C4)	0.0466265	0.747805		MIF & self-forgetfulness (ST1)	-0.0475156	0.743159
PROBDNF & RD total	-0.0926417	0.522247		SCF & impulsiveness (NS2)	0.172433	0.257352		SCF & fear of uncertainty (HA2)	-0.106849	0.484801		EGF & sentimentality (RD1)	-0.176218	0.2209		PROBDNF & enlightened second ture (SD5)	-0.1311	0.364146		PROBDNF & pure-hearted conscience (C5)	0.141486	0.32704		MIF & transpersol identification (ST2)	-0.028498	0.844255
PROBDNF & persistence (PS)	0.0136925	0.92481		SCF & extravagance (NS3)	0.126454	0.407818		SCF & shyness (HA3)	-0.158776	0.297524		EGF & attachment (RD2)	0.180156	0.210588		SCF & responsibility (SD1)	-0.227452	0.132933		SCF & social acceptance (C1)	-0.139433	0.36098		s100b & self-forgetfulness (ST1)	0.0420598	0.781369
PROBDNF & SD total	-0.114662	0.427837		SCF & disorderliness (NS4)	0.0817162	0.593592		SCF & fatigability (HA4)	-0.368538	0.0127372		EGF & dependence (RD3)	-0.0134581	0.926094		SCF & purposefulness (SD2)	0.181169	0.233652		SCF & empathy (C2)	-0.177418	0.243637		s100b & transpersol identification (ST2)	-0.0536058	0.723473
PROBDNF & C total	0.0145747	0.919981		EGF & exploratory excitability (NS1)	-0.165824	0.249778		EGF & anticipatory worry (HA1)	-0.0438262	0.762496		MIF & sentimentality (RD1)	0.0857775	0.553656		SCF & resourcefulness (SD3)	0.323348	0.030264		SCF & helpfulness (C3)	-0.0821669	0.591551		IL_8 & self-forgetfulness (ST1)	0.086377	0.581803
PROBDNF & ST total	-0.107466	0.45758		EGF & impulsiveness (NS2)	-0.184082	0.200649		EGF & fear of uncertainty (HA2)	0.193753	0.177594		MIF & attachment (RD2)	0.153174	0.28824		SCF & self-acceptance (SD4)	-0.0784369	0.608543		SCF & compassion (C4)	-0.0259976	0.865389		IL_8 & transpersol identification (ST2)	-0.00755742	0.961638
SCF & NS total	0.30193	0.0438282		EGF & extravagance (NS3)	-0.133754	0.35443		EGF & shyness (HA3)	0.0632553	0.662541		MIF & dependence (RD3)	0.0472256	0.744673		SCF & enlightened second ture (SD5)	0.0814304	0.594889		SCF & pure-hearted conscience (C5)	-0.171621	0.259633		TNF_alpha & self-forgetfulness (ST1)	0.139162	0.379432
SCF & HA total	-0.239076	0.113724		EGF & disorderliness (NS4)	-0.25268	0.0766643		EGF & fatigability (HA4)	-0.0221108	0.878863		s100b & sentimentality (RD1)	-0.2077	0.166027		EGF & responsibility (SD1)	0.247618	0.0829617		EGF & social acceptance (C1)	0.108833	0.451845		TNF_alpha & transpersol identification (ST2)	0.0673915	0.67153
SCF & RD total	0.129174	0.397722		MIF & exploratory excitability (NS1)	0.204936	0.153388		MIF & anticipatory worry (HA1)	-0.169233	0.24004		s100b & attachment (RD2)	-0.192662	0.199563		EGF & purposefulness (SD2)	0.171171	0.23462		EGF & empathy (C2)	0.157668	0.274156		mBDNF & self-forgetfulness (ST1)	-0.193111	0.179062
SCF & persistence (PS)	0.151847	0.319373		MIF & impulsiveness (NS2)	0.190841	0.184325		MIF & fear of uncertainty (HA2)	0.0519439	0.720156		s100b & dependence (RD3)	-0.239094	0.109533		EGF & resourcefulness (SD3)	0.190482	0.185166		EGF & helpfulness (C3)	0.259498	0.0687843		mBDNF & transpersol identification (ST2)	-0.028498	0.844255
SCF & SD total	0.0421081	0.783591		MIF & extravagance (NS3)	-0.00674103	0.962943		MIF & shyness (HA3)	-0.105621	0.465384		IL_8 & sentimentality (RD1)	0.117132	0.45444		EGF & self-acceptance (SD4)	0.403495	0.00366521		EGF & compassion (C4)	0.0731319	0.613757		rBDNF & self-forgetfulness (ST1)	0.0450479	0.756076
SCF & C total	-0.163445	0.28336		MIF & disorderliness (NS4)	-0.0334158	0.817802		MIF & fatigability (HA4)	-0.253541	0.0756319		IL_8 & attachment (RD2)	0.438306	0.0032841		EGF & enlightened second ture (SD5)	0.0448117	0.757316		EGF & pure-hearted conscience (C5)	-0.0417364	0.773514		rBDNF & transpersol identification (ST2)	0.0564124	0.69719
SCF & ST total	0.0634721	0.678713		s100b & exploratory excitability (NS1)	-0.20976	0.161774		s100b & anticipatory worry (HA1)	-0.13549	0.369294		IL_8 & dependence (RD3)	0.216523	0.163135		MIF & responsibility (SD1)	0.0253644	0.861202		MIF & social acceptance (C1)	-0.143191	0.321183
EGF & NS total	-0.249893	0.0800836		s100b & impulsiveness (NS2)	0.0301821	0.842172		s100b & fear of uncertainty (HA2)	-0.122487	0.417398		TNF_alpha & sentimentality (RD1)	0.290728	0.0617836		MIF & purposefulness (SD2)	-0.0227321	0.875486		MIF & empathy (C2)	-0.0163581	0.910228
EGF & HA total	0.0516127	0.721868		s100b & extravagance (NS3)	-0.115366	0.445183		s100b & shyness (HA3)	-0.0569451	0.706994		TNF_alpha & attachment (RD2)	0.529931	0.000307055		MIF & resourcefulness (SD3)	0.333948	0.0177817		MIF & helpfulness (C3)	0.146495	0.310027
EGF & RD total	-0.0389182	0.788442		s100b & disorderliness (NS4)	-0.130725	0.386522		s100b & fatigability (HA4)	-0.153565	0.308237		TNF_alpha & dependence (RD3)	0.133297	0.400036		MIF & self-acceptance (SD4)	-0.0399051	0.783205		MIF & compassion (C4)	-0.142201	0.324576
EGF & persistence (PS)	-0.14717	0.307778		IL_8 & exploratory excitability (NS1)	0.00873611	0.955661		IL_8 & anticipatory worry (HA1)	-0.328095	0.0317204		mBDNF & sentimentality (RD1)	-0.00544002	0.970091		MIF & enlightened second ture (SD5)	0.0896718	0.535727		MIF & pure-hearted conscience (C5)	-0.15752	0.274615
EGF & SD total	0.331001	0.0188774		IL_8 & impulsiveness (NS2)	-0.0686173	0.661958		IL_8 & fear of uncertainty (HA2)	0.00418787	0.978737		mBDNF & attachment (RD2)	0.0775558	0.592415		s100b & responsibility (SD1)	0.136372	0.366155		s100b & social acceptance (C1)	0.132071	0.381605
EGF & C total	0.0814836	0.573749		IL_8 & extravagance (NS3)	-0.0873829	0.577397		IL_8 & shyness (HA3)	0.0471796	0.76385		mBDNF & dependence (RD3)	-0.0848104	0.558152		s100b & purposefulness (SD2)	-0.146511	0.331253		s100b & empathy (C2)	-0.426148	0.0031475
EGF & ST total	-0.128554	0.373614		IL_8 & disorderliness (NS4)	-0.200422	0.197521		IL_8 & fatigability (HA4)	-0.163413	0.295074		rBDNF & sentimentality (RD1)	0.027443	0.849953		s100b & resourcefulness (SD3)	-0.0213309	0.888101		s100b & helpfulness (C3)	-0.086588	0.567198
MIF & NS total	0.103492	0.474478		TNF_alpha & exploratory excitability (NS1)	0.0642266	0.686145		TNF_alpha & anticipatory worry (HA1)	-0.124054	0.433786		rBDNF & attachment (RD2)	0.128323	0.374481		s100b & self-acceptance (SD4)	0.192928	0.198933		s100b & compassion (C4)	0.0610871	0.686736
MIF & HA total	-0.132567	0.358754		TNF_alpha & impulsiveness (NS2)	-0.0827448	0.602395		TNF_alpha & fear of uncertainty (HA2)	0.0364492	0.818741		rBDNF & dependence (RD3)	-0.0475682	0.742884		s100b & enlightened second ture (SD5)	0.0807121	0.59388		s100b & pure-hearted conscience (C5)	-0.110516	0.464676
MIF & RD total	0.130885	0.36494		TNF_alpha & extravagance (NS3)	-0.0262279	0.869043		TNF_alpha & shyness (HA3)	-0.09863	0.534321						IL_8 & responsibility (SD1)	0.0605131	0.699888		IL_8 & social acceptance (C1)	-0.00351888	0.982133
MIF & persistence (PS)	-0.0562266	0.698139		TNF_alpha & disorderliness (NS4)	-0.126981	0.422929		TNF_alpha & fatigability (HA4)	-0.200528	0.2029						IL_8 & purposefulness (SD2)	0.275566	0.0736844		IL_8 & empathy (C2)	-0.110705	0.479734
MIF & SD total	0.101869	0.481473		mBDNF & exploratory excitability (NS1)	-0.123619	0.392387		mBDNF & anticipatory worry (HA1)	0.203461	0.156433						IL_8 & resourcefulness (SD3)	0.29168	0.0577213		IL_8 & helpfulness (C3)	0.055525	0.723604
MIF & C total	-0.130258	0.36726		mBDNF & impulsiveness (NS2)	-0.204163	0.154978		mBDNF & fear of uncertainty (HA2)	0.15277	0.289527						IL_8 & self-acceptance (SD4)	0.206555	0.183867		IL_8 & compassion (C4)	0.21532	0.165543
MIF & ST total	-0.0510067	0.725004		mBDNF & extravagance (NS3)	-0.0174588	0.904215		mBDNF & shyness (HA3)	0.000733821	0.995965						IL_8 & enlightened second ture (SD5)	0.241142	0.119289		IL_8 & pure-hearted conscience (C5)	-0.165252	0.289599
s100b & NS total	-0.131866	0.382351		mBDNF & disorderliness (NS4)	-0.192299	0.180933		mBDNF & fatigability (HA4)	0.0650606	0.653512						TNF_alpha & responsibility (SD1)	0.200367	0.203271		TNF_alpha & social acceptance (C1)	0.0541196	0.733555
s100b & HA total	-0.157197	0.296797		rBDNF & exploratory excitability (NS1)	0.0477168	0.742109		rBDNF & anticipatory worry (HA1)	-0.00876523	0.951827						TNF_alpha & purposefulness (SD2)	0.382614	0.0123928		TNF_alpha & empathy (C2)	0.117327	0.459312
s100b & RD total	-0.236845	0.113012		rBDNF & impulsiveness (NS2)	0.0824626	0.569138		rBDNF & fear of uncertainty (HA2)	0.0180717	0.900868						TNF_alpha & resourcefulness (SD3)	0.388034	0.0111099		TNF_alpha & helpfulness (C3)	0.353444	0.0216689
s100b & persistence (PS)	-0.253182	0.0895658		rBDNF & extravagance (NS3)	0.24355	0.0883119		rBDNF & shyness (HA3)	-0.0648698	0.654465						TNF_alpha & self-acceptance (SD4)	0.161116	0.308052		TNF_alpha & compassion (C4)	0.129551	0.413527
s100b & SD total	0.0528268	0.727336		rBDNF & disorderliness (NS4)	-0.0904991	0.531955		rBDNF & fatigability (HA4)	-0.141715	0.32625						TNF_alpha & enlightened second ture (SD5)	0.169566	0.283025		TNF_alpha & pure-hearted conscience (C5)	-0.0633725	0.690109
s100b & C total	-0.0822546	0.586822														mBDNF & responsibility (SD1)	0.26686	0.0610143		mBDNF & social acceptance (C1)	0.244863	0.0865571
s100b & ST total	0.00762898	0.959868														mBDNF & purposefulness (SD2)	0.0515843	0.722015		mBDNF & empathy (C2)	0.135053	0.349733
IL_8 & NS total	-0.177267	0.255455														mBDNF & resourcefulness (SD3)	-0.0833761	0.564852		mBDNF & helpfulness (C3)	0.203484	0.156385
IL_8 & HA total	-0.130201	0.405307														mBDNF & self-acceptance (SD4)	0.3576	0.0107853		mBDNF & compassion (C4)	0.0677631	0.640087
IL_8 & RD total	0.398822	0.00807061														mBDNF & enlightened second ture (SD5)	-0.031083	0.830327		mBDNF & pure-hearted conscience (C5)	0.0156936	0.91386
IL_8 & persistence (PS)	0.0535353	0.733138														rBDNF & responsibility (SD1)	0.106268	0.462641		rBDNF & social acceptance (C1)	0.0627057	0.6653
IL_8 & SD total	0.344729	0.0235854														rBDNF & purposefulness (SD2)	0.153442	0.287388		rBDNF & empathy (C2)	0.146927	0.308586
IL_8 & C total	0.000302607	0.998463														rBDNF & resourcefulness (SD3)	0.0981766	0.497584		rBDNF & helpfulness (C3)	0.162241	0.260301
IL_8 & ST total	0.0356445	0.820485														rBDNF & self-acceptance (SD4)	0.112227	0.437779		rBDNF & compassion (C4)	-0.00266022	0.985372
TNF_alpha & NS total	-0.0565274	0.722164														rBDNF & enlightened second ture (SD5)	0.111473	0.440881		rBDNF & pure-hearted conscience (C5)	-0.112868	0.43515
TNF_alpha & HA total	-0.129431	0.413965
TNF_alpha & RD total	0.496054	0.000835261
TNF_alpha & persistence (PS)	0.0480477	0.762528
TNF_alpha & SD total	0.342413	0.026439
TNF_alpha & C total	0.112519	0.47804
TNF_alpha & ST total	0.140919	0.373383
mBDNF & NS total	-0.137636	0.340507
mBDNF & HA total	0.12463	0.388495
mBDNF & RD total	-0.014516	0.920303
mBDNF & persistence (PS)	-0.0926914	0.522023
mBDNF & SD total	0.207104	0.148991
mBDNF & C total	0.188557	0.189731
mBDNF & ST total	-0.141197	0.328037
rBDNF & NS total	0.127523	0.377492
rBDNF & HA total	-0.0437722	0.76278
rBDNF & RD total	0.0664551	0.646571
rBDNF & persistence (PS)	-0.016363	0.910201
rBDNF & SD total	0.184739	0.199019
rBDNF & C total	0.0635899	0.660864
rBDNF & ST total	0.060658	0.675615
