# Supplementary material for: Circulating Growth Factors and Cytokines Correlate with Temperament and Character Dimensions in Adolescents with Mood Disorders
Source: Brain Sci. 2025 Jan 26;15(2):121. doi: 10.3390/brainsci15020121 (PMC11852978; doi:10.3390/brainsci15020121)
Supplement: Supplementary file 1 [file brainsci-15-00121-s001.zip › Table S3 Correlations of protein levels with TCI Dimensions in BD.xlsx]

## Sheet: Arkusz1
	R	p			R	p			R	p			R	p			R	p			R	p			R	p
BDNF & NS total	0.206446	0.333112		BDNF & exploratory excitability (NS1)	0.243802	0.250948		BDNF & anticipatory worry (HA1)	0.133694	0.533413		BDNF & sentimentality (RD1)	0.214376	0.314457		BDNF & responsibility (SD1)	-0.091177	0.671775		BDNF & social acceptance (C1)	0.0897756	0.676551		BDNF & self-forgetfulness (ST1)	0.228653	0.282516
BDNF & HA total	-0.0301578	0.88875		BDNF & impulsiveness (NS2)	-0.0860063	0.689457		BDNF & fear of uncertainty (HA2)	0.21798	0.306192		BDNF & attachment (RD2)	0.0743895	0.729751		BDNF & purposefulness (SD2)	-0.0792667	0.712742		BDNF & empathy (C2)	0.110245	0.608074		BDNF & transpersol identification (ST2)	0.198517	0.352415
BDNF & RD total	0.337417	0.106863		BDNF & extravagance (NS3)	0.364872	0.0795853		BDNF & shyness (HA3)	-0.3024	0.150933		BDNF & dependence (RD3)	0.403866	0.0503237		BDNF & resourcefulness (SD3)	0.275739	0.192171		BDNF & helpfulness (C3)	0.0625543	0.771528		PROBDNF & self-forgetfulness (ST1)	-0.412188	0.0453386
BDNF & persistence (PS)	0.581052	0.0029058		BDNF & disorderliness (NS4)	0.238947	0.260804		BDNF & fatigability (HA4)	-0.0686877	0.749793		PROBDNF & sentimentality (RD1)	-0.356707	0.0870773		BDNF & self-acceptance (SD4)	-0.18278	0.392622		BDNF & compassion (C4)	0.218671	0.304623		PROBDNF & transpersol identification (ST2)	-0.516935	0.00969322
BDNF & SD total	-0.179957	0.4001		PROBDNF & exploratory excitability (NS1)	-0.327417	0.118338		PROBDNF & anticipatory worry (HA1)	0.0237483	0.912293		PROBDNF & attachment (RD2)	0.0532611	0.804776		BDNF & enlightened second ture (SD5)	-0.133881	0.532835		BDNF & pure-hearted conscience (C5)	0.0778678	0.717607		SCF & self-forgetfulness (ST1)	-0.0796153	0.724695
BDNF & C total	0.153042	0.47526		PROBDNF & impulsiveness (NS2)	0.0118478	0.956182		PROBDNF & fear of uncertainty (HA2)	0.145468	0.497629		PROBDNF & dependence (RD3)	0.12756	0.552519		PROBDNF & responsibility (SD1)	0.0550586	0.798317		PROBDNF & social acceptance (C1)	0.154027	0.472389		SCF & transpersol identification (ST2)	-0.199899	0.372431
BDNF & ST total	0.215251	0.312437		PROBDNF & extravagance (NS3)	-0.0773442	0.719431		PROBDNF & shyness (HA3)	0.236374	0.266129		SCF & sentimentality (RD1)	-0.330973	0.132437		PROBDNF & purposefulness (SD2)	-0.078386	0.715804		PROBDNF & empathy (C2)	0	1		EGF & self-forgetfulness (ST1)	0.119583	0.577826
PROBDNF & NS total	-0.219948	0.301737		PROBDNF & disorderliness (NS4)	-0.493325	0.0142995		PROBDNF & fatigability (HA4)	0.3071	0.14437		SCF & attachment (RD2)	0.0137272	0.951654		PROBDNF & resourcefulness (SD3)	-0.116453	0.587891		PROBDNF & helpfulness (C3)	-0.23114	0.277168		EGF & transpersol identification (ST2)	0.00175679	0.9935
PROBDNF & HA total	0.132869	0.535964		SCF & exploratory excitability (NS1)	0.194122	0.386688		SCF & anticipatory worry (HA1)	0.184996	0.409822		SCF & dependence (RD3)	-0.245388	0.271017		PROBDNF & self-acceptance (SD4)	0.189355	0.375519		PROBDNF & compassion (C4)	0.0548874	0.798932		MIF & self-forgetfulness (ST1)	-0.014017	0.948169
PROBDNF & RD total	-0.135054	0.529217		SCF & impulsiveness (NS2)	-0.08362	0.711407		SCF & fear of uncertainty (HA2)	0.0691182	0.759883		EGF & sentimentality (RD1)	0.27412	0.194902		PROBDNF & enlightened second ture (SD5)	-0.153764	0.473153		PROBDNF & pure-hearted conscience (C5)	0.00177984	0.993414		MIF & transpersol identification (ST2)	-0.0373317	0.862507
PROBDNF & persistence (PS)	-0.384684	0.0634367		SCF & extravagance (NS3)	-0.0317915	0.888307		SCF & shyness (HA3)	0.0957963	0.671512		EGF & attachment (RD2)	0.0123249	0.954419		SCF & responsibility (SD1)	0.205255	0.359487		SCF & social acceptance (C1)	0.220079	0.325044		s100b & self-forgetfulness (ST1)	-0.0248949	0.910228
PROBDNF & SD total	-0.0422659	0.844537		SCF & disorderliness (NS4)	0.218489	0.32864		SCF & fatigability (HA4)	0.172139	0.443664		EGF & dependence (RD3)	-0.0892472	0.678355		SCF & purposefulness (SD2)	-0.0177515	0.937504		SCF & empathy (C2)	-0.321069	0.145132		s100b & transpersol identification (ST2)	0.0609581	0.782319
PROBDNF & C total	-0.0361894	0.866677		EGF & exploratory excitability (NS1)	0.447558	0.0283076		EGF & anticipatory worry (HA1)	-0.150406	0.482988		MIF & sentimentality (RD1)	-0.176596	0.409102		SCF & resourcefulness (SD3)	0.147917	0.511231		SCF & helpfulness (C3)	-0.22968	0.303836		IL_8 & self-forgetfulness (ST1)	-0.105357	0.640769
PROBDNF & ST total	-0.496733	0.0135411		EGF & impulsiveness (NS2)	0.284347	0.178096		EGF & fear of uncertainty (HA2)	-0.130788	0.542425		MIF & attachment (RD2)	0.0559021	0.795291		SCF & self-acceptance (SD4)	-0.00513433	0.981908		SCF & compassion (C4)	-0.0353902	0.875754		IL_8 & transpersol identification (ST2)	0.0570316	0.80097
SCF & NS total	0.100707	0.655652		EGF & extravagance (NS3)	0.473242	0.0195076		EGF & shyness (HA3)	-0.119727	0.577363		MIF & dependence (RD3)	-0.232133	0.275053		SCF & enlightened second ture (SD5)	0.141692	0.529357		SCF & pure-hearted conscience (C5)	-0.235217	0.292002		TNF_alpha & self-forgetfulness (ST1)	0.361448	0.09837
SCF & HA total	0.156464	0.48684		EGF & disorderliness (NS4)	0.257905	0.223705		EGF & fatigability (HA4)	-0.105469	0.623795		s100b & sentimentality (RD1)	-0.0254568	0.90821		EGF & responsibility (SD1)	-0.217592	0.307077		EGF & social acceptance (C1)	0.312454	0.137147		TNF_alpha & transpersol identification (ST2)	0.254718	0.252628
SCF & RD total	-0.334756	0.127804		MIF & exploratory excitability (NS1)	0.153147	0.474954		MIF & anticipatory worry (HA1)	-0.350946	0.0926725		s100b & attachment (RD2)	0.247393	0.255082		EGF & purposefulness (SD2)	0.200369	0.34785		EGF & empathy (C2)	0.058767	0.785034		mBDNF & self-forgetfulness (ST1)	0.339913	0.104132
SCF & persistence (PS)	-0.315918	0.152064		MIF & impulsiveness (NS2)	0.170696	0.425176		MIF & fear of uncertainty (HA2)	-0.256238	0.226817		s100b & dependence (RD3)	-0.192247	0.379506		EGF & resourcefulness (SD3)	0.189626	0.374824		EGF & helpfulness (C3)	-0.093166	0.665017		mBDNF & transpersol identification (ST2)	0.296019	0.160175
SCF & SD total	0.0101897	0.964103		MIF & extravagance (NS3)	0.016168	0.940228		MIF & shyness (HA3)	-0.0171668	0.936543		IL_8 & sentimentality (RD1)	-0.137858	0.540671		EGF & self-acceptance (SD4)	-0.0653101	0.76174		EGF & compassion (C4)	0.0614739	0.775374		rBDNF & self-forgetfulness (ST1)	0.495321	0.0190798
SCF & C total	-0.19406	0.386842		MIF & disorderliness (NS4)	-0.0714197	0.740169		MIF & fatigability (HA4)	-0.107685	0.616482		IL_8 & attachment (RD2)	-0.0623624	0.782779		EGF & enlightened second ture (SD5)	-0.0494873	0.818375		EGF & pure-hearted conscience (C5)	-0.0195782	0.92765		rBDNF & transpersol identification (ST2)	0.596263	0.00340306
SCF & ST total	-0.0837818	0.710872		s100b & exploratory excitability (NS1)	0.162053	0.460064		s100b & anticipatory worry (HA1)	0	1		IL_8 & dependence (RD3)	0.0415343	0.85439		MIF & responsibility (SD1)	-0.247543	0.24352		MIF & social acceptance (C1)	0.147866	0.490493
EGF & NS total	0.5919	0.00231229		s100b & impulsiveness (NS2)	0.179106	0.413527		s100b & fear of uncertainty (HA2)	0.019636	0.929139		TNF_alpha & sentimentality (RD1)	-0.11083	0.623417		MIF & purposefulness (SD2)	0.308259	0.142784		MIF & empathy (C2)	0.0706116	0.743012
EGF & HA total	-0.0629379	0.770163		s100b & extravagance (NS3)	0.0665351	0.762934		s100b & shyness (HA3)	0.235434	0.279506		TNF_alpha & attachment (RD2)	0.169113	0.451839		MIF & resourcefulness (SD3)	0.182487	0.393395		MIF & helpfulness (C3)	-0.209402	0.326082
EGF & RD total	0.270109	0.201778		s100b & disorderliness (NS4)	-0.158511	0.470056		s100b & fatigability (HA4)	-0.0317605	0.885611		TNF_alpha & dependence (RD3)	-0.0974284	0.666226		MIF & self-acceptance (SD4)	0.14903	0.487046		MIF & compassion (C4)	0.0917718	0.669751
EGF & persistence (PS)	0.356951	0.0868455		IL_8 & exploratory excitability (NS1)	0.00228061	0.991963		IL_8 & anticipatory worry (HA1)	-0.348294	0.112175		mBDNF & sentimentality (RD1)	0.341332	0.102603		MIF & enlightened second ture (SD5)	0.134323	0.531471		MIF & pure-hearted conscience (C5)	-0.32838	0.117196
EGF & SD total	0.0122005	0.954879		IL_8 & impulsiveness (NS2)	-0.138176	0.539728		IL_8 & fear of uncertainty (HA2)	0.131325	0.560201		mBDNF & attachment (RD2)	-0.0400559	0.852577		s100b & responsibility (SD1)	0.0520697	0.813471		s100b & social acceptance (C1)	0.331108	0.122761
EGF & C total	0.0296491	0.890615		IL_8 & extravagance (NS3)	0.0919947	0.683882		IL_8 & shyness (HA3)	-0.0292296	0.89726		mBDNF & dependence (RD3)	0.231231	0.276974		s100b & purposefulness (SD2)	0.200761	0.358346		s100b & empathy (C2)	-0.170927	0.435517
EGF & ST total	0.0396515	0.85405		IL_8 & disorderliness (NS4)	-0.138536	0.538661		IL_8 & fatigability (HA4)	-0.15821	0.481929		rBDNF & sentimentality (RD1)	0.488472	0.0210748		s100b & resourcefulness (SD3)	-0.146679	0.504232		s100b & helpfulness (C3)	-0.0136292	0.950785
MIF & NS total	0.204269	0.338349		TNF_alpha & exploratory excitability (NS1)	0.305403	0.16693		TNF_alpha & anticipatory worry (HA1)	-0.356389	0.103523		rBDNF & attachment (RD2)	-0.199328	0.373827		s100b & self-acceptance (SD4)	0.0970903	0.659426		s100b & compassion (C4)	-0.0673517	0.760106
MIF & HA total	-0.17002	0.42704		TNF_alpha & impulsiveness (NS2)	-0.0262722	0.90761		TNF_alpha & fear of uncertainty (HA2)	-0.0345688	0.878617		rBDNF & dependence (RD3)	-0.298771	0.176807		s100b & enlightened second ture (SD5)	0.164679	0.452727		s100b & pure-hearted conscience (C5)	0.155114	0.479746
MIF & RD total	-0.0939698	0.662293		TNF_alpha & extravagance (NS3)	-0.0707196	0.754483		TNF_alpha & shyness (HA3)	-0.335089	0.127402						IL_8 & responsibility (SD1)	-0.0188367	0.933691		IL_8 & social acceptance (C1)	0.310039	0.160256
MIF & persistence (PS)	-0.152979	0.475443		TNF_alpha & disorderliness (NS4)	0.271997	0.220741		TNF_alpha & fatigability (HA4)	-0.287736	0.19412						IL_8 & purposefulness (SD2)	0.408936	0.0587974		IL_8 & empathy (C2)	0.305487	0.166807
MIF & SD total	0.156427	0.465429		mBDNF & exploratory excitability (NS1)	0.300132	0.154173		mBDNF & anticipatory worry (HA1)	-0.0562922	0.793893						IL_8 & resourcefulness (SD3)	0.223421	0.317564		IL_8 & helpfulness (C3)	0.0306626	0.892251
MIF & C total	-0.0841512	0.69584		mBDNF & impulsiveness (NS2)	-0.013603	0.949698		mBDNF & fear of uncertainty (HA2)	0.0462652	0.830027						IL_8 & self-acceptance (SD4)	0.355468	0.104482		IL_8 & compassion (C4)	0.209366	0.349729
MIF & ST total	-0.0148148	0.945223		mBDNF & extravagance (NS3)	0.334721	0.109873		mBDNF & shyness (HA3)	-0.397918	0.054141						IL_8 & enlightened second ture (SD5)	0.332988	0.129954		IL_8 & pure-hearted conscience (C5)	-0.167085	0.457361
s100b & NS total	0.145509	0.507677		mBDNF & disorderliness (NS4)	0.395013	0.0560849		mBDNF & fatigability (HA4)	-0.267217	0.206836						TNF_alpha & responsibility (SD1)	-0.0211259	0.925653		TNF_alpha & social acceptance (C1)	0.220744	0.323548
s100b & HA total	0.163025	0.457341		rBDNF & exploratory excitability (NS1)	0.279606	0.207585		rBDNF & anticipatory worry (HA1)	-0.0256421	0.909817						TNF_alpha & purposefulness (SD2)	0.47875	0.024191		TNF_alpha & empathy (C2)	0.294618	0.183194
s100b & RD total	0.0939146	0.669943		rBDNF & impulsiveness (NS2)	0.126076	0.576114		rBDNF & fear of uncertainty (HA2)	-0.0898536	0.690884						TNF_alpha & resourcefulness (SD3)	0.212135	0.343247		TNF_alpha & helpfulness (C3)	0.208912	0.3508
s100b & persistence (PS)	-0.361322	0.0902681		rBDNF & extravagance (NS3)	0.0692602	0.759404		rBDNF & shyness (HA3)	-0.220712	0.323619						TNF_alpha & self-acceptance (SD4)	0.0871827	0.699653		TNF_alpha & compassion (C4)	0.232537	0.297695
s100b & SD total	0.0851276	0.699354		rBDNF & disorderliness (NS4)	0.690935	0.000370464		rBDNF & fatigability (HA4)	-0.204595	0.361067						TNF_alpha & enlightened second ture (SD5)	0.32047	0.145927		TNF_alpha & pure-hearted conscience (C5)	0.0478343	0.832586
s100b & C total	-0.00892198	0.967772														mBDNF & responsibility (SD1)	-0.171342	0.423399		mBDNF & social acceptance (C1)	0.0158427	0.941429
s100b & ST total	0.0326814	0.882317														mBDNF & purposefulness (SD2)	0.115817	0.589944		mBDNF & empathy (C2)	0.140768	0.511771
IL_8 & NS total	0.0135785	0.952177														mBDNF & resourcefulness (SD3)	0.396654	0.0549802		mBDNF & helpfulness (C3)	0.061667	0.774686
IL_8 & HA total	-0.125607	0.577547														mBDNF & self-acceptance (SD4)	-0.156919	0.464009		mBDNF & compassion (C4)	0.155002	0.469555
IL_8 & RD total	-0.0920736	0.683625														mBDNF & enlightened second ture (SD5)	0.0225344	0.916761		mBDNF & pure-hearted conscience (C5)	-0.00400463	0.985183
IL_8 & persistence (PS)	0.162716	0.469373														rBDNF & responsibility (SD1)	-0.336147	0.126129		rBDNF & social acceptance (C1)	-0.247304	0.267172
IL_8 & SD total	0.359729	0.100099														rBDNF & purposefulness (SD2)	-0.0189408	0.933325		rBDNF & empathy (C2)	-0.121731	0.589434
IL_8 & C total	0.155808	0.48869														rBDNF & resourcefulness (SD3)	0.0156252	0.944978		rBDNF & helpfulness (C3)	0.0552621	0.807031
IL_8 & ST total	-0.00905492	0.968099														rBDNF & self-acceptance (SD4)	-0.367642	0.0923206		rBDNF & compassion (C4)	-0.228565	0.306255
TNF_alpha & NS total	0.140068	0.534135														rBDNF & enlightened second ture (SD5)	0.0121064	0.957357		rBDNF & pure-hearted conscience (C5)	-0.0738128	0.744084
TNF_alpha & HA total	-0.323201	0.142329
TNF_alpha & RD total	0.0935209	0.678906
TNF_alpha & persistence (PS)	0.299366	0.175905
TNF_alpha & SD total	0.282037	0.203495
TNF_alpha & C total	0.274017	0.217197
TNF_alpha & ST total	0.381829	0.0795096
mBDNF & NS total	0.294426	0.162544
mBDNF & HA total	-0.196244	0.358068
mBDNF & RD total	0.305511	0.146566
mBDNF & persistence (PS)	0.701378	0.000134233
mBDNF & SD total	-0.0143791	0.946832
mBDNF & C total	0.115108	0.592238
mBDNF & ST total	0.323312	0.123299
rBDNF & NS total	0.337766	0.124202
rBDNF & HA total	-0.0795698	0.724847
rBDNF & RD total	0.110829	0.62342
rBDNF & persistence (PS)	0.499549	0.0179261
rBDNF & SD total	-0.131825	0.558694
rBDNF & C total	-0.10297	0.648392
rBDNF & ST total	0.563915	0.0062677
