# Supplementary material for: Circulating Growth Factors and Cytokines Correlate with Temperament and Character Dimensions in Adolescents with Mood Disorders
Source: Brain Sci. 2025 Jan 26;15(2):121. doi: 10.3390/brainsci15020121 (PMC11852978; doi:10.3390/brainsci15020121)
Supplement: Supplementary file 1 [file brainsci-15-00121-s001.zip › Table S4 correlations diagnosis conversion.xlsx]

## Sheet: Arkusz1
	R	p			R	p			R	p			R	p			R	p			R	p			R	p
BDNF & NS total	0.110499	0.706875		BDNF & exploratory excitability (NS1)	-0.0776084	0.792005		BDNF & anticipatory worry (HA1)	-0.0822273	0.779896		BDNF & sentimentality (RD1)	-0.0713564	0.808465		BDNF & responsibility (SD1)	0.240787	0.406963		BDNF & social acceptance (C1)	0.289145	0.316032		BDNF & self-forgetfulness (ST1)	-0.262252	0.365058
BDNF & HA total	-0.0682821	0.816587		BDNF & impulsiveness (NS2)	0.176762	0.545504		BDNF & fear of uncertainty (HA2)	0.0696805	0.81289		BDNF & attachment (RD2)	-0.16372	0.575978		BDNF & purposefulness (SD2)	0.028826	0.922075		BDNF & empathy (C2)	0.391117	0.16672		BDNF & transpersol identification (ST2)	-0.208434	0.474553
BDNF & RD total	-0.253585	0.381687		BDNF & extravagance (NS3)	-0.118452	0.686719		BDNF & shyness (HA3)	-0.0790358	0.788259		BDNF & dependence (RD3)	-0.0606895	0.836716		BDNF & resourcefulness (SD3)	0.277766	0.336295		BDNF & helpfulness (C3)	0.436809	0.118364		PROBDNF & self-forgetfulness (ST1)	-0.122083	0.677583
BDNF & persistence (PS)	0.133192	0.649881		BDNF & disorderliness (NS4)	-0.259549	0.3702		BDNF & fatigability (HA4)	0.102344	0.727729		PROBDNF & sentimentality (RD1)	-0.334483	0.242446		BDNF & self-acceptance (SD4)	0.59984	0.0233549		BDNF & compassion (C4)	0.118318	0.687058		PROBDNF & transpersol identification (ST2)	-0.197347	0.498876
BDNF & SD total	0.253025	0.382774		PROBDNF & exploratory excitability (NS1)	0.13526	0.644769		PROBDNF & anticipatory worry (HA1)	0.0911167	0.756723		PROBDNF & attachment (RD2)	0.0929224	0.752039		BDNF & enlightened second ture (SD5)	-0.0110376	0.970127		BDNF & pure-hearted conscience (C5)	0	1		SCF & self-forgetfulness (ST1)	-0.0610413	0.835781
BDNF & C total	0.320804	0.263435		PROBDNF & impulsiveness (NS2)	0.0626499	0.831509		PROBDNF & fear of uncertainty (HA2)	-0.332668	0.24517		PROBDNF & dependence (RD3)	-0.357394	0.209655		PROBDNF & responsibility (SD1)	-0.288044	0.317961		PROBDNF & social acceptance (C1)	-0.10473	0.721609		SCF & transpersol identification (ST2)	0.00886953	0.975993
BDNF & ST total	-0.248904	0.390832		PROBDNF & extravagance (NS3)	-0.194441	0.505345		PROBDNF & shyness (HA3)	-0.300336	0.2968		SCF & sentimentality (RD1)	-0.0379081	0.897627		PROBDNF & purposefulness (SD2)	0	1		PROBDNF & empathy (C2)	-0.368509	0.194807		EGF & self-forgetfulness (ST1)	-0.205732	0.480428
PROBDNF & NS total	0.218788	0.452362		PROBDNF & disorderliness (NS4)	0.550424	0.0413919		PROBDNF & fatigability (HA4)	0.215811	0.458689		SCF & attachment (RD2)	-0.212394	0.466005		PROBDNF & resourcefulness (SD3)	0.00896019	0.975748		PROBDNF & helpfulness (C3)	-0.315847	0.2713		EGF & transpersol identification (ST2)	-0.0643041	0.827121
PROBDNF & HA total	-0.0594715	0.839954		SCF & exploratory excitability (NS1)	0.133043	0.650251		SCF & anticipatory worry (HA1)	0.0155565	0.957905		SCF & dependence (RD3)	0.139361	0.634676		PROBDNF & self-acceptance (SD4)	-0.450437	0.10603		PROBDNF & compassion (C4)	0.026789	0.927568		MIF & self-forgetfulness (ST1)	0.0610413	0.835781
PROBDNF & RD total	-0.220508	0.448725		SCF & impulsiveness (NS2)	0.00223749	0.993943		SCF & fear of uncertainty (HA2)	0.161839	0.580432		EGF & sentimentality (RD1)	-0.267587	0.355021		PROBDNF & enlightened second ture (SD5)	-0.141282	0.629969		PROBDNF & pure-hearted conscience (C5)	-0.0667458	0.820651		MIF & transpersol identification (ST2)	0.170738	0.559493
PROBDNF & persistence (PS)	-0.00221987	0.993991		SCF & extravagance (NS3)	-0.176561	0.545968		SCF & shyness (HA3)	0.0519378	0.860033		EGF & attachment (RD2)	0.110622	0.706562		SCF & responsibility (SD1)	-0.483825	0.0796162		SCF & social acceptance (C1)	0.152541	0.602641		s100b & self-forgetfulness (ST1)	0.0791276	0.788018
PROBDNF & SD total	-0.0880089	0.764804		SCF & disorderliness (NS4)	-0.364712	0.199802		SCF & fatigability (HA4)	-0.182439	0.532461		EGF & dependence (RD3)	0.0314686	0.914954		SCF & purposefulness (SD2)	-0.0332607	0.910128		SCF & empathy (C2)	-0.0723453	0.805857		s100b & transpersol identification (ST2)	-0.130826	0.655748
PROBDNF & C total	-0.227881	0.433303		EGF & exploratory excitability (NS1)	-0.257216	0.374671		EGF & anticipatory worry (HA1)	-0.00888944	0.975939		MIF & sentimentality (RD1)	-0.0356782	0.903623		SCF & resourcefulness (SD3)	0.154563	0.597782		SCF & helpfulness (C3)	0.091842	0.754841		IL_8 & self-forgetfulness (ST1)	0.322682	0.306316
PROBDNF & ST total	-0.100006	0.733739		EGF & impulsiveness (NS2)	0.127537	0.663932		EGF & fear of uncertainty (HA2)	0.445056	0.11079		MIF & attachment (RD2)	-0.201332	0.490068		SCF & self-acceptance (SD4)	-0.0289886	0.921637		SCF & compassion (C4)	0.350489	0.219227		IL_8 & transpersol identification (ST2)	0.0636078	0.844307
SCF & NS total	-0.0486195	0.868902		EGF & extravagance (NS3)	-0.198911	0.495411		EGF & shyness (HA3)	0.101617	0.729594		MIF & dependence (RD3)	0.00899103	0.975664		SCF & enlightened second ture (SD5)	-0.267111	0.35591		SCF & pure-hearted conscience (C5)	0.380451	0.179619		TNF_alpha & self-forgetfulness (ST1)	0.290414	0.359819
SCF & HA total	0.0572689	0.845815		EGF & disorderliness (NS4)	-0.306537	0.286444		EGF & fatigability (HA4)	-0.0422724	0.885908		s100b & sentimentality (RD1)	0.00222989	0.993964		EGF & responsibility (SD1)	0.0337552	0.908797		EGF & social acceptance (C1)	0.141157	0.630274		TNF_alpha & transpersol identification (ST2)	0.335708	0.286056
SCF & RD total	-0.0330763	0.910625		MIF & exploratory excitability (NS1)	-0.0487824	0.868467		MIF & anticipatory worry (HA1)	-0.148898	0.611432		s100b & attachment (RD2)	0.128321	0.661977		EGF & purposefulness (SD2)	0.32152	0.262309		EGF & empathy (C2)	0.205732	0.480428		mBDNF & self-forgetfulness (ST1)	-0.108518	0.711924
SCF & persistence (PS)	0.257505	0.374117		MIF & impulsiveness (NS2)	0.297587	0.30146		MIF & fear of uncertainty (HA2)	-0.368632	0.194646		s100b & dependence (RD3)	0.258492	0.372222		EGF & resourcefulness (SD3)	0.239685	0.409179		EGF & helpfulness (C3)	0.45697	0.100444		mBDNF & transpersol identification (ST2)	-0.0620867	0.833004
SCF & SD total	-0.149615	0.609698		MIF & extravagance (NS3)	-0.0089398	0.975803		MIF & shyness (HA3)	-0.214526	0.461435		IL_8 & sentimentality (RD1)	-0.0643005	0.84263		EGF & self-acceptance (SD4)	0.497265	0.0704279		EGF & compassion (C4)	-0.0892966	0.761453		rBDNF & self-forgetfulness (ST1)	0.149212	0.610672
SCF & C total	0.369477	0.193546		MIF & disorderliness (NS4)	0.158862	0.587506		MIF & fatigability (HA4)	-0.209137	0.47303		IL_8 & attachment (RD2)	0.307438	0.33101		EGF & enlightened second ture (SD5)	0.130244	0.657193		EGF & pure-hearted conscience (C5)	-0.0600712	0.838359		rBDNF & transpersol identification (ST2)	0.223956	0.441481
SCF & ST total	-0.0422248	0.886035		s100b & exploratory excitability (NS1)	0.0576519	0.844796		s100b & anticipatory worry (HA1)	-0.124452	0.671641		IL_8 & dependence (RD3)	-0.268409	0.398937		MIF & responsibility (SD1)	-0.166526	0.569365		MIF & social acceptance (C1)	-0.291421	0.312064
EGF & NS total	-0.159118	0.586895		s100b & impulsiveness (NS2)	0.114112	0.697695		s100b & fear of uncertainty (HA2)	-0.0539462	0.854672		TNF_alpha & sentimentality (RD1)	0.289352	0.361659		MIF & purposefulness (SD2)	0.0576519	0.844796		MIF & empathy (C2)	-0.447636	0.10849
EGF & HA total	0.178415	0.541693		s100b & extravagance (NS3)	-0.169856	0.561554		s100b & shyness (HA3)	-0.0474215	0.872108		TNF_alpha & attachment (RD2)	0.650213	0.0220714		MIF & resourcefulness (SD3)	0.215045	0.460326		MIF & helpfulness (C3)	-0.138883	0.63585
EGF & RD total	-0.0617423	0.833919		s100b & disorderliness (NS4)	-0.322199	0.261245		s100b & fatigability (HA4)	-0.177989	0.542673		TNF_alpha & dependence (RD3)	-0.189676	0.554898		MIF & self-acceptance (SD4)	-0.263127	0.363401		MIF & compassion (C4)	-0.0379511	0.897511
EGF & persistence (PS)	-0.119873	0.683139		IL_8 & exploratory excitability (NS1)	-0.0177005	0.956458		IL_8 & anticipatory worry (HA1)	-0.296836	0.3488		mBDNF & sentimentality (RD1)	0.136023	0.642887		MIF & enlightened second ture (SD5)	-0.041943	0.886791		MIF & pure-hearted conscience (C5)	-0.106793	0.716328
EGF & SD total	0.30143	0.294957		IL_8 & impulsiveness (NS2)	-0.166384	0.605281		IL_8 & fear of uncertainty (HA2)	-0.275027	0.386954		mBDNF & attachment (RD2)	-0.0884975	0.763532		s100b & responsibility (SD1)	0.108017	0.713203		s100b & social acceptance (C1)	0.127497	0.664032
EGF & C total	0.0287617	0.922248		IL_8 & extravagance (NS3)	-0.156325	0.627555		IL_8 & shyness (HA3)	-0.143414	0.656568		mBDNF & dependence (RD3)	0.121379	0.67935		s100b & purposefulness (SD2)	0.0554346	0.850703		s100b & empathy (C2)	-0.519982	0.0566547
EGF & ST total	-0.124452	0.671641		IL_8 & disorderliness (NS4)	0.074342	0.81839		IL_8 & fatigability (HA4)	-0.0778821	0.809879		rBDNF & sentimentality (RD1)	0.318874	0.26648		s100b & resourcefulness (SD3)	0.344967	0.227075		s100b & helpfulness (C3)	0.277766	0.336295
MIF & NS total	0.112709	0.701256		TNF_alpha & exploratory excitability (NS1)	-0.258427	0.417361		TNF_alpha & anticipatory worry (HA1)	-0.310972	0.325192		rBDNF & attachment (RD2)	-0.115047	0.695327		s100b & self-acceptance (SD4)	0.318874	0.26648		s100b & compassion (C4)	0.417462	0.137496
MIF & HA total	-0.198238	0.496899		TNF_alpha & impulsiveness (NS2)	-0.346929	0.269231		TNF_alpha & fear of uncertainty (HA2)	0.11942	0.711633		rBDNF & dependence (RD3)	0.314686	0.273161		s100b & enlightened second ture (SD5)	0.0309054	0.916471		s100b & pure-hearted conscience (C5)	-0.249184	0.390282
MIF & RD total	-0.147741	0.614236		TNF_alpha & extravagance (NS3)	-0.358838	0.252015		TNF_alpha & shyness (HA3)	-0.132658	0.681076						IL_8 & responsibility (SD1)	0.16523	0.607821		IL_8 & social acceptance (C1)	-0.140087	0.664118
MIF & persistence (PS)	0.0399576	0.892121		TNF_alpha & disorderliness (NS4)	-0.38587	0.215396		TNF_alpha & fatigability (HA4)	-0.155764	0.628807						IL_8 & purposefulness (SD2)	0.290288	0.360038		IL_8 & empathy (C2)	-0.586574	0.0449902
MIF & SD total	0.0440044	0.881262		mBDNF & exploratory excitability (NS1)	-0.121956	0.6779		mBDNF & anticipatory worry (HA1)	-0.0533366	0.856298						IL_8 & resourcefulness (SD3)	0.179268	0.577198		IL_8 & helpfulness (C3)	0.205121	0.522478
MIF & C total	-0.212394	0.466005		mBDNF & impulsiveness (NS2)	-0.0559374	0.849363		mBDNF & fear of uncertainty (HA2)	0.319182	0.265993						IL_8 & self-acceptance (SD4)	-0.177964	0.580016		IL_8 & compassion (C4)	0.192901	0.54806
MIF & ST total	0.155565	0.595381		mBDNF & extravagance (NS3)	0.0402291	0.891392		mBDNF & shyness (HA3)	0.164846	0.573321						IL_8 & enlightened second ture (SD5)	0.274655	0.387623		IL_8 & pure-hearted conscience (C5)	-0.311528	0.324281
s100b & NS total	-0.216578	0.457056		mBDNF & disorderliness (NS4)	-0.485536	0.0784014		mBDNF & fatigability (HA4)	0.0845447	0.773838						TNF_alpha & responsibility (SD1)	0.556755	0.0600749		TNF_alpha & social acceptance (C1)	0.204742	0.523263
s100b & HA total	-0.202644	0.487185		rBDNF & exploratory excitability (NS1)	-0.115304	0.694676		rBDNF & anticipatory worry (HA1)	-0.120007	0.682801						TNF_alpha & purposefulness (SD2)	0.534554	0.0733677		TNF_alpha & empathy (C2)	0.15474	0.631092
s100b & RD total	0.244764	0.399017		rBDNF & impulsiveness (NS2)	-0.0536999	0.855329		rBDNF & fear of uncertainty (HA2)	0.375376	0.185978						TNF_alpha & resourcefulness (SD3)	0.351365	0.262741		TNF_alpha & helpfulness (C3)	0.611764	0.0345167
s100b & persistence (PS)	-0.475051	0.0860507		rBDNF & extravagance (NS3)	0.23467	0.419343		rBDNF & shyness (HA3)	0.322918	0.260122						TNF_alpha & self-acceptance (SD4)	0.452029	0.140126		TNF_alpha & compassion (C4)	0.282208	0.374163
s100b & SD total	0.147415	0.615026		rBDNF & disorderliness (NS4)	-0.563849	0.0357228		rBDNF & fatigability (HA4)	-0.144616	0.621828						TNF_alpha & enlightened second ture (SD5)	0.485928	0.109227		TNF_alpha & pure-hearted conscience (C5)	-0.0566415	0.861203
s100b & C total	0.103985	0.723518														mBDNF & responsibility (SD1)	0.245288	0.397977		mBDNF & social acceptance (C1)	0.291421	0.312064
s100b & ST total	-0.0133342	0.963915														mBDNF & purposefulness (SD2)	-0.0110869	0.969994		mBDNF & empathy (C2)	0.48833	0.0764468
IL_8 & NS total	-0.207019	0.518551														mBDNF & resourcefulness (SD3)	0.138883	0.63585		mBDNF & helpfulness (C3)	0.48385	0.0795978
IL_8 & HA total	-0.234676	0.462837														mBDNF & self-acceptance (SD4)	0.657817	0.0105543		mBDNF & compassion (C4)	0.131713	0.653547
IL_8 & RD total	0.147369	0.647632														mBDNF & enlightened second ture (SD5)	-0.00662258	0.982074		mBDNF & pure-hearted conscience (C5)	0.0355978	0.903839
IL_8 & persistence (PS)	-0.134524	0.676805														rBDNF & responsibility (SD1)	0.220534	0.448671		rBDNF & social acceptance (C1)	0.0956226	0.745048
IL_8 & SD total	0.276708	0.38394														rBDNF & purposefulness (SD2)	0.00665215	0.981994		rBDNF & empathy (C2)	0.361726	0.203786
IL_8 & C total	-0.228072	0.47588														rBDNF & resourcefulness (SD3)	-0.00672014	0.98181		rBDNF & helpfulness (C3)	0.349447	0.220694
IL_8 & ST total	0.282701	0.373292														rBDNF & self-acceptance (SD4)	0.483886	0.0795725		rBDNF & compassion (C4)	-0.0424159	0.885522
TNF_alpha & NS total	-0.540354	0.0697171														rBDNF & enlightened second ture (SD5)	0.134659	0.646253		rBDNF & pure-hearted conscience (C5)	0.0333729	0.909826
TNF_alpha & HA total	-0.157618	0.624676
TNF_alpha & RD total	0.550881	0.0634146
TNF_alpha & persistence (PS)	-0.293828	0.353939
TNF_alpha & SD total	0.658495	0.0198921
TNF_alpha & C total	0.140352	0.663516
TNF_alpha & ST total	0.399316	0.198457
mBDNF & NS total	-0.0773492	0.792686
mBDNF & HA total	0.0616742	0.8341
mBDNF & RD total	-0.00441017	0.988062
mBDNF & persistence (PS)	0.0554967	0.850537
mBDNF & SD total	0.158416	0.588569
mBDNF & C total	0.376114	0.185043
mBDNF & ST total	-0.124452	0.671641
rBDNF & NS total	-0.163538	0.576408
rBDNF & HA total	0.0881059	0.764552
rBDNF & RD total	0.183022	0.531128
rBDNF & persistence (PS)	0.0288583	0.921988
rBDNF & SD total	0.0924093	0.753369
rBDNF & C total	0.210182	0.470771
rBDNF & ST total	0.128897	0.660544
